# Supplementary material for: RIOK2 phosphorylation by RSK promotes synthesis of the human small ribosomal subunit
Source: PLoS Genet. 2021 Jun 14;17(6):e1009583. doi: 10.1371/journal.pgen.1009583 (PMC8224940; doi:10.1371/journal.pgen.1009583)
Supplement: S1 Data — (XLSX) [file pgen.1009583.s010.xlsx]

## Sheet: Fig1B
1B		HEK 293												eHAP1												HeLa
		Starve			Starve + PMA			Starve + PMA +PD						Starve			Starve + PMA			Starve + PMA +PD						Starve			Starve + PMA			Starve + PMA +PD
	12S/7SL1	0	1.9984e-15	3.33067e-15	-0.0127693	0.0601033	-0.0733941	-0.133402	-0.0695602	-0.104597			12S/7SL1	0	0	-4.21885e-15	0.0663435	0.118306	0.0196417	-0.149428	-0.172548	-0.0803035			12S/7SL1	0	0	0	0.151386	0.167985	0.187965	-0.284575	-0.226332	-0.194695
	32S/7SL1	0	0	-1.9984e-15	0.0407381	0.0692501	-0.0503659	-0.0371392	-0.0474827	-0.0263227			32S/7SL1	0	0	3.10862e-15	0.0677222	-0.0099111	-0.0405498	-0.114363	-0.105915	-0.0336975			32S/7SL1	0	-3.88578e-16	0	0.0661282	0.0997561	0.0794146	-0.110806	-0.0150845	-0.0117136
	18S-E/7SL1	0	0	0	-0.0336203	-0.0274589	-0.10426	-0.334781	-0.370024	-0.388093			18S-E/7SL1	0	-3.77476e-15	0	-0.0544453	-0.0191344	-0.00549032	-0.296819	-0.260916	-0.191836			18S-E/7SL1	0	-3.33067e-15	0	0.154112	0.16597	0.203959	-0.253382	-0.270551	-0.240297
	21S/7SL1	0	-1.77636e-15	3.33067e-15	-0.101337	-0.130113	-0.257448	-0.294852	-0.365296	-0.390031			21S/7SL1	0	2.44249e-15	0	-0.0482251	-0.0434291	-0.16198	-0.204734	-0.398247	-0.340031			21S/7SL1	0	-1.9984e-15	0	-0.0362109	0.0314993	0.0373583	-0.107633	-0.0583971	-0.0507206
	26S/7SL1	3.33067e-15	0	-3.9968e-15	-0.0178326	-0.0599483	-0.160651	-0.0880837	-0.156968	-0.197794			26S/7SL1	0	-4.88498e-15	2.44249e-15	-0.0273465	0.018333	-0.0496424	-0.075604	-0.0179049	0.0249967			26S/7SL1	3.33067e-15	-3.77476e-15	0	0.0645933	0.100314	0.123242	-0.145383	-0.0481279	-0.0644346
	30S/7SL1	0	0	0	0.0779288	0.0254302	0.122884	0.366792	0.278405	0.387152			30S/7SL1	0	0	-2.44249e-15	-0.0493256	-0.0177496	-0.112288	0.167781	0.240749	0.25495			30S/7SL1	0	0	-3.05311e-16	-0.0812739	-0.0668633	-0.12931	-0.0113771	0.148244	0.119233
	41S/7SL1	0	-3.33067e-15	0	-0.0471464	-0.034036	-0.189641	-0.19898	-0.209791	-0.256978			41S/7SL1	0	-3.33067e-15	4.44089e-15	0.0482263	0.0388098	-0.0575144	-0.165649	-0.305827	-0.26217			41S/7SL1	0	0	0	0.0351654	0.121239	0.133156	-0.0351015	0.0875053	0.0807588
	45S/7SL1	0	0	0	0.0122562	0.00499238	-0.0688519	-0.0320562	-0.0867377	-0.10104			45S/7SL1	0	0	0	-0.0104906	0.0229681	-0.0679944	-0.099165	-0.249334	-0.207918			45S/7SL1	4.996e-16	0	0	0.00602042	0.116869	0.0735534	-0.0298335	0.145928	0.107025

## Sheet: Fig1D
	Starve	PMA	PMA + PD
(pixel)
0	5421.02	3975.09	2818.51
1	5491.32	3922.21	2839.79
2	5522.03	3873.99	2752.27
3	5552.82	4124.3	2820.71
4	5341.09	4291.61	2853.03
5	5307.88	4141.14	2840.52
6	5536.39	4170.49	2789.3
7	5462.74	4166.93	2748.65
8	5362.28	3892.04	2790.75
9	5658.15	3765.73	2848.61
10	5872.84	3771.65	2896.67
11	5701.81	3712.59	2923.45
12	5562.07	3817.54	2948.86
13	5523.05	4057.25	3006.82
14	5406.81	4278.06	3031.83
15	5487.23	4357.82	2853.77
16	5828.53	4392.49	2701.13
17	6221.4	4331.46	2772.57
18	6576.65	4314.22	2873.7
19	7177.01	4421.79	2875.18
20	7434.01	4514.91	2794.4
21	7365.19	4519.55	2806.08
22	7934.51	4597.78	2798.05
23	8705.53	4888.42	2716.21
24	9243.83	5113.73	2789.3
25	9986.21	5179.04	2936.89
26	10685.9	5260.75	2867.05
27	11272.6	5815.9	2840.52
28	11957.8	6619.23	2930.92
29	12317.9	7031.69	2997
30	12901.8	7371.11	3034.11
31	14026.7	7916.09	3018.93
32	15088.3	8602.88	3244.28
33	16253.6	9330.23	3271.05
34	17238.8	10314.2	2976.64
35	18039.3	11316.6	3122.88
36	19428.5	11906.6	3316.97
37	20763.8	12770.6	3328.1
38	21936.7	13597.2	3450.95
39	23179.5	13645.5	3483.44
40	23811.7	13953.3	3579.34
41	25040.3	15095.1	3840.58
42	26970.7	15730.3	4196.36
43	28391.1	15889.9	4566.96
44	29432.4	16280	4895.17
45	29541.3	17238.8	5210.85
46	29522.3	18254.8	5538.44
47	29453.7	18712.4	5883.42
48	29404	19271.2	6400
49	29413.4	19652.2	6889
50	28654.3	20005.7	6960.16
51	27877.5	20466.8	7024.75
52	25836.7	20799.6	7870.75
53	23269.9	21673.9	8223.36
54	21199.4	21818.3	8469.08
55	18903.4	21021	8858.06
56	17197.2	19679.3	9364.9
57	16244.8	18655.8	9973.81
58	15707.9	17434.9	10579.2
59	15068	15258.2	10985.9
60	14116.7	13826.5	11570.3
61	13435.2	12848.6	12214.1
62	13505.6	11814.9	12657
63	13734.2	11084.5	12917.5
64	13478.4	10774.4	12604.3
65	13229.8	10683	12333.3
66	12765.9	10627.5	12439.2
67	12069.7	10597.6	12015.2
68	11614.9	10446.2	11246.2
69	11274	10127.3	10427.9
70	10910.9	9982.08	9360.9
71	10184.3	9872.14	8583.7
72	9458.57	9648.66	8141.02
73	9204.09	9351.56	7534.24
74	9386.27	8934.81	6826.18
75	9493.48	8498.3	6475.25
76	9019.76	8248.4	6223.58
77	8403.2	7991.13	5891.89
78	8462.73	7784.11	5819.06
79	8663.12	7981.27	5625
80	8355.22	8144.75	5132.49
81	7907.5	7886.66	4832.65
82	7827.98	7729.44	4794.37
83	8124.85	7792.63	4759.1
84	8262.18	7607.45	4664.42
85	8106.21	7312.02	4655
86	7885.44	7428.06	4700.28
87	7807.25	7464.96	4588.43
88	7593.02	7348.63	4525.11
89	7332.08	7209.77	4512.13
90	7375.85	7312.02	4233.07
91	7325	7624.3	3987.27
92	7182.85	7667.72	4115.44
93	7219.14	7730.65	4336
94	7405.49	7603.84	4368.75
95	7587.01	7302.59	4436.48
96	7699.15	7337.99	4294.32
97	7636.35	7392.44	4066.04
98	7460.19	7299.05	3922.21
99	7136.17	7392.44	3759.8
100	6897.02	7583.41	3997.73
101	7096.61	7467.34	4151.8
102	7361.64	7078.03	4068.68
103	7583.41	6984.35	4170.49
104	7708.84	7030.53	4246.54
105	7693.1	7003.96	3955.11
106	7986.2	7045.58	3749.66
107	8584.98	7186.36	3904.96
108	8861.95	7373.48	4088.94
109	9246.48	7595.42	4202.62
110	9813.29	7836.52	4209.77
111	10304.4	8106.21	4181.18
112	10854.8	8376.67	4103.07
113	11629.8	8820.45	4029.19
114	12612.1	9278.34	3984.66
115	12842.4	9818.76	3899.79
116	13016.4	10621.8	3873.99
117	13323.5	11157.2	3853.41
118	13650.3	11776	3868.84
119	13894.7	12548.6	3838.87
120	13339.5	12744.1	3739.53
121	13156.9	12519.3	3737.85
122	13118.9	12399.2	3640.67
123	12272.1	12434.6	3631.52
124	11343	12185.1	3729.42
125	10492.8	11716.2	3844
126	9628.35	10872	3812.42
127	9429.08	9905.05	3535.74
128	9155.19	9069.61	3737
129	8342.62	8308.64	3931.72
130	7693.1	7870.75	3954.24
131	7398.37	7484.04	4016.94
132	7368.74	7117.54	4014.31
133	7307.3	6798.86	3970.74
134	7012.04	6622.59	3864.55
135	6618.1	6550.95	3951.64
136	6407.73	6307.65	3892.04
137	6362.54	6232.29	3722.68
138	6351.54	6547.6	3608.28
139	6218.14	6473.03	3481
140	6190.98	6067.87	3446.9
141	6073.25	5873.9	3406.53
142	5806.44	5697.65	3281.31
143	5768.66	5642.6	3202.78
144	5934.31	5751.91	3154.57
145	6149.8	5716.4	3188.74
146	6280.29	5859.11	3309.82
147	6071.1	5788.59	3338.45
148	5948.13	5423.05	3199.66
149	5667.49	5398.7	3006.82
150	5399.72	5338.07	2864.83
151	5688.28	5175.07	2896.67
152	5827.48	5281.78	3013.63
153	5645.71	5297.83	3012.12
154	5622.93	5255.75	2968.37
155	5756.1	5207.86	3033.35
156	5724.75	5003.85	2964.61
157	5752.96	4915.46	2889.99
158	5658.15	5136.44	2851.56
159	5495.41	5291.81	2931.66
160	5434.23	5201.89	3006.06
161	5330.01	5146.33	2917.49
162	5298.84	5049.82	3092.89
163	5268.76	4974.63	3209.03
164	5029.26	5082.21	2893.7
165	5094.02	5246.75	2765.31
166	5447.46	5146.33	2892.96
167	5471.92	5054.72	2858.93
168	5319.94	5168.12	2839.05
169	5391.61	5244.76	2892.96
170	5462.74	5172.09	2911.53
171	5442.37	5089.1	2951.11
172	5421.02	5101.9	3025.76
173	5341.09	5254.75	2990.96
174	5286.79	5393.64	2873.7
175	5332.02	5335.04	2936.89
176	5258.75	5134.46	3006.82
177	5057.66	5020.46	2989.45
178	5008.73	5006.78	3074.51
179	5037.08	5036.1	3041.71
180	4936.76	5035.13	2915.26
181	5014.59	5089.1	2916
182	4813.49	4955.19	2880.36
183	4726.8	4714.48	2904.84
184	5067.48	4642.78	2966.12
185	5076.32	4712.59	2850.09
186	4911.59	4890.35	2764.58
187	5061.59	4954.22	2704.72
188	5059.62	4834.56	2693.97
189	4824.98	4658.77	2824.37
190	4942.57	4743.88	2723.4
191	5067.48	4982.41	2596.78
192	5083.2	5179.04	2767.49
193	5022.41	5099.93	2855.24
194	5093.04	4894.21	2788.57
195	5223.8	5163.17	2663.27
196	5309.89	5451.53	2601.7
197	5335.04	5425.08	2599.59
198	5130.51	5420.01	2464.27
199	4875.89	5429.15	2443.77
200	4722.06	5382.5	2461.53
201	4649.36	5248.75	2472.49
202	4823.06	5196.92	2504.14
203	5168.12	5251.75	2432.87
204	5353.19	5356.22	2440.36
205	5236.77	5420.01	2448.54
206	5078.28	5341.09	2520.73
207	5005.81	5236.77	2757.34
208	4932.88	5199.9	2909.3
209	4971.71	5118.66	2931.66
210	4855.69	5044.92	2874.44
211	4628.69	5157.22	2771.84
212	4703.12	5163.17	2729.16
213	4778.15	4955.19	2686.81
214	5008.73	4845.12	2717.64
215	5137.43	4927.07	2772.57
216	4877.82	4979.49	2668.97
217	4764.81	4993.13	2663.98
218	4827.85	4895.17	2823.64
219	4949.37	4922.23	2918.23
220	4878.78	5153.26	2911.53
221	4717.32	5188.97	2890.73
222	4776.24	5077.3	2921.96
223	4949.37	5032.19	2853.77
224	5131.5	5247.75	2698.98
225	5234.77	5289.8	2747.93
226	5278.77	5348.15	2927.18
227	5235.77	5535.36	3118.26
228	5334.04	5404.78	3129.05
229	5516.9	5276.77	2945.12
230	5420.01	5408.84	2915.26
231	5193.94	5663.34	2907.07
232	5256.75	5896.12	2885.54
233	5464.78	6080.77	2861.14
234	5672.69	6199.66	2870.74
235	5885.54	6256.26	2955.61
236	5922.63	6267.18	3024.24
237	6003.58	6518.61	3188.74
238	6231.2	7157.16	3350.41
239	6382.36	7778.02	3275
240	6611.37	8225.86	3095.96
241	7133.84	8531.39	3085.23
242	7681.01	8895.74	3135.23
243	8051.66	9979.32	3225.46
244	8672.11	11322.4	3425.07
245	9694.78	12456.1	3555.45
246	10478.7	13664.8	3638.17
247	11664	15123.9	3919.62
248	12443.8	16555.7	4136.71
249	13742.3	18210.1	4306.98
250	16206.2	20091.6	4532.54
251	17571.8	22572.5	4671.96
252	18725.6	25307.3	4972.68
253	21011	27622.4	5538.44
254	23223.7	30990.6	6328.48
255	24724.9	35061.9	7144.33
256	26575.7	37694.9	7719.74
257	29264.6	39587.3	8519.93
258	32280.9	42472.9	9418.37
259	34345	46242.8	10252.6
260	35575.2	49271.8	11284.3
261	36763.4	52289.5	12661.7
262	38227	54907.8	13945.2
263	40080	56749.1	15427.4
264	42022.2	58217.4	16959.2
265	43172.2	59102.6	18648.3
266	43597.4	61104.4	19902.4
267	44276.9	61874	21055
268	44862.2	61189.7	22378.1
269	44792.1	62838.4	23597.2
270	44233.3	64043.9	24506.3
271	41835.8	62475.9	26038.8
272	40046.9	60560.1	27503.4
273	38451.2	58100.9	27746.4
274	36415.2	54324.4	27946.6
275	34416.6	49679.8	28251.8
276	31426.7	45636.7	28251.8
277	28170.7	41016	28530.7
278	24785.6	35877.6	28272.7
279	21684.1	31681.5	27382.3
280	19328.7	27691.3	26557.8
281	18297.7	23903.3	26092.3
282	17025.8	21475.4	25608.8
283	15771.9	20362.3	24394.1
284	15357.2	19112.6	23125
285	15312.8	18206.4	22495.9
286	14815.1	17828.7	21588.7
287	15117.1	16979	20120.9
288	14687.8	16301.1	19181.3
289	14654.4	16322.3	18210.1
290	15078.1	16529.1	16898.2
291	14978.4	16568.1	16641
292	14978.4	16431.7	17007.8
293	14956.4	16357.5	17506
294	14976.7	16036.3	18322
295	15084.9	15806.6	18804.9
296	15091.7	15687.1	18914.8
297	14936.2	15333.3	19296.1
298	14932.8	14654.4	20305.3
299	14880.6	14419.9	21639.4
300	14362	14582.6	22450.4
301	14010.4	13976.1	22763.5
302	13731	13252	23375.2
303	13093.7	13411.2	23984.4
304	12610.5	13526.5	23956.6
305	12001.6	12870.5	23654.4
306	11601.5	12003.1	23828.7
307	11393	11500.7	24089.2
308	10748.7	11046.7	24258.6
309	10066.3	10389.9	24254.3
310	9243.83	9803.73	23626.9
311	8610.56	9707.01	22707.4
312	8319.96	9343.56	22094.3
313	7744	8959.6	22016.4
314	7161.83	8441.17	21724.7
315	7074.55	7724.59	20682.4
316	6777.26	7472.11	19900.5
317	6274.82	7150.16	19015.5
318	6149.8	7078.03	18409.8
319	6262.81	7104.75	17132.1
320	6017.48	6823.9	15451.3
321	5537.41	6655.18	14743
322	5420.01	6572.18	13480
323	5251.75	6590.08	12201.9
324	5015.57	6639.44	10993.2
325	4986.31	6474.14	9840.64
326	4991.18	6297.79	9169.71
327	4835.52	6251.9	8624.64
328	4692.72	6270.46	8149.73
329	4729.64	6047.48	7807.25
330	4699.34	5990.76	7404.31
331	4481.61	6296.7	6997.03
332	4392.49	6423.19	6809.1
333	4469.61	6116.32	6632.7
334	4499.17	5870.73	6329.57
335	4516.77	5805.39	5780.19
336	4582.82	5729.97	5334.04
337	4561.37	5693.48	5192.94
338	4526.04	5792.78	5002.88
339	4318.76	5888.71	4799.15
340	4089.82	5947.07	4665.36
341	4273.55	5930.06	4490.85
342	4303.36	5929	4189.21
343	4233.07	6189.89	4111.91
344	4260.94	6349.34	4233.07
345	4132.27	6446.43	4115.44
346	4240.26	6642.81	3929.13
347	4507.5	6845.57	3831.18
348	4550.2	7232.04	3649.83
349	4665.36	7572.6	3622.38
350	4872.04	7588.21	3575.22
351	5124.59	7775.59	3548.05
352	5288.8	8389.3	3653.99
353	5500.52	8702.96	3525.08
354	5849.61	8985.73	3490.77
355	5957.71	9533.84	3526.72
356	5906.72	10080.2	3600.83
357	5933.25	10783	3769.96
358	6292.32	11418	3768.27
359	6793.17	11776	3656.5
360	7038.63	12299.6	3551.34
361	7454.24	12870.5	3475.31
362	7964.02	13231.3	3659.83
363	8423.44	14123.3	4006.45
364	9005.36	15277	4166.93
365	9376.92	16073	4383.35
366	9618.87	16828.4	4465.93
367	10397	17841.6	4475.15
368	11337.1	19034.5	4549.27
369	11731.1	20095.5	4586.56
370	12186.6	21161.2	4701.23
371	12820.5	22703.2	4945.48
372	13022.7	23711.8	5145.34
373	13456	24357.5	5444.4
374	13597.2	25049.1	5984.36
375	13837.9	25706	6308.74
376	14453	26065.5	6332.87
377	14990.2	27209.1	6282.48
378	15914.3	28656.7	6413.25
379	16338.1	29527.1	6822.76
380	17199	32043.5	6941.76
381	18050.4	33108.9	7201.57
382	17814	33315.1	7602.64
383	18307	35056.8	7781.67
384	19190.8	35416.6	7897.69
385	20330.8	36199.7	8144.75
386	21739	37454.3	8597.77
387	21704.4	38038.4	8637.46
388	21732.9	39939.3	8872.34
389	22911.5	41427.7	9231.9
390	23375.2	41917.6	9575.63
391	23901.2	42305.4	10069.1
392	25094.9	42481.5	10303
393	25555.9	43430.6	10442
394	25854.4	45137.2	10312.8
395	26461.2	46319.9	10357.6
396	27081.8	46462.5	10977.3
397	27721.1	46718.6	11449
398	28103.6	47722.7	11521.4
399	28119.8	48372.7	11672.9
400	28472.5	49030.2	11981.9
401	29076.1	49898.3	12157.7
402	29698	50061.7	12290.4
403	30610.5	50247.1	12630.7
404	30540.6	51160.2	12992.9
405	30420.2	51641.8	13232.9
406	30985.7	51466.4	13422.4
407	30678.1	53106.4	13472
408	29962.4	55627.7	13368.1
409	30446.6	55361.2	13508.9
410	30437	55228.2	14139.7
411	30716.8	55556.1	14806.7
412	32698.6	55458.6	14719.5
413	32454.6	54630.2	14453
414	32748.5	54433.7	14476.2
415	32803.5	53341.9	14579.3
416	32673.7	51814.3	15147.7
417	32838.4	51839.4	15607.8
418	32216.5	51378.8	15444.5
419	31848.7	51144.6	15268.4
420	31397.4	48841	15181.6
421	30603.3	46426.9	15161.3
422	29045.6	45704.5	15454.8
423	27650	45460.1	15468.5
424	27453.1	44303	15477.1
425	27097.7	42022.2	15813.5
426	26083.4	39403.6	15886.4
427	25171.5	36781.9	16024.1
428	24329.5	34212.2	15492.5
429	23076.8	31436.5	14544.4
430	21503.7	28815.6	14066
431	20085.7	26355.8	13964.7
432	18890.1	24072.1	14174.1
433	17467.7	22100.4	13948.4
434	15477.1	20160.1	13560.2
435	14134.8	18646.4	13252
436	13486.4	17429.5	12568.7
437	12872.1	16593	11804.4
438	12741	15924.7	11537.7
439	11966.9	15093.4	11297.5
440	11074.3	14287.7	10697.3
441	10664.5	13377.7	10009.7
442	9648.66	12527	9474.67
443	9249.13	11494.8	8976.58
444	9109.06	11268.2	8098.76
445	8989.66	11472.6	7479.27
446	9065.67	11312.2	7416.18
447	8558.16	11301.9	6781.81
448	8277.23	11206.8	6430.93
449	8343.88	11263.8	6556.53
450	8324.99	11390	6331.77
451	8242.14	11463.8	6149.8
452	8301.09	11372.4	5860.17
453	8511.02	11171.8	5625
454	8568.38	10893.6	5829.59
455	8259.68	10336.6	5679.96
456	8184.63	9810.56	5220.81
457	8207.11	9666.28	5262.75
458	7975.11	9925.66	5397.69
459	7900.14	10055.2	5578.54
460	7853.63	9833.8	5871.79
461	7730.65	9674.42	5999.3
462	7834.08	9636.47	5782.29
463	7813.34	9439.8	5442.37
464	7728.23	9171.03	5214.83
465	7735.51	8852.86	5050.8
466	7511.51	8629.77	4961.99
467	7146.66	8381.72	4972.68
468	6844.42	8030.63	4853.76
469	6850.13	7697.94	4910.63
470	6839.86	7540.23	4900
471	6491.91	7656.85	4776.24
472	6333.96	7798.72	4726.8
473	6380.15	7334.45	4835.52
474	6158.46	6869.55	4781.01
475	5811.7	6663.06	4480.69
476	5574.42	6628.21	4228.59
477	5510.76	6608.01	4201.72
478	5375.42	6422.09	4155.36
479	5478.04	6343.85	4083.65
480	5790.69	6333.96	4069.56
481	5788.59	6329.57	4073.96
482	5728.92	6465.27	3925.67
483	5826.43	6782.94	3762.34
484	5654	6854.7	3801.36
485	5259.75	6969.37	3598.34
486	5177.05	7196.89	3433.15
487	5244.76	7283.74	3302.68
488	5445.42	7083.83	3093.66
489	5664.38	6971.67	3185.63
490	5763.43	7129.18	3389.65
491	5798.03	7227.35	3575.22
492	5738.32	7079.19	3707.55
493	5681	6961.31	3633.18
494	5750.87	6916.5	3595.86
495	5638.46	6839.86	3726.05
496	5341.09	6868.41	3742.91
497	5309.89	6995.88	3660.67
498	5698.69	6963.61	3516.9
499	5949.2	6860.41	3452.58
500	5735.19	6921.09	3551.34
501	5698.69	6970.52	3587.6
502	5991.83	6761.38	3715.95
503	6031.4	6852.41	3936.05
504	5767.62	7013.2	3925.67
505	5727.88	6995.88	3708.39
506	5560.02	6788.62	3611.6
507	5434.23	6748.91	3552.16
508	5384.52	6719.48	3591.73
509	5377.44	6548.72	3713.43
510	5549.74	6572.18	3686.58
511	5637.42	6275.92	3596.69
512	5578.54	5804.34	3396.88
513	5365.31	5640.53	3401.71
514	5152.27	5820.11	3407.34
515	4862.42	5816.96	3324.91
516	4896.14	5707.02	3411.37
517	5118.66	5755.05	3593.38
518	5180.03	5990.76	3548.87
519	5168.12	6174.71	3216.06
520	5258.75	6130.35	3209.81
521	5496.43	6060.35	3483.44
522	5489.28	6194.23	3560.39
523	5270.76	6343.85	3311.41
524	5142.37	6337.26	3052.37
525	5021.43	6209.44	3072.22
526	5117.68	6051.77	3115.95
527	5268.76	6108.77	2995.49
528	5202.89	6161.71	2912.28
529	5142.37	5857	2956.36
530	5236.77	5808.54	3101.34
531	5223.8	6127.11	3230.16
532	5210.85	6258.45	3240.36
533	5601.23	6237.73	3173.19
534	5736.23	6173.62	3156.89
535	5192.94	6126.03	3159.22
536	4857.61	6085.08	3154.57
537	4969.76	6080.77	3353.61
538	5289.8	6091.53	3484.26
539	5351.17	6021.76	3348.02
540	5452.55	6217.05	3238.79
541	5131.5	6479.69	3173.19
542	4882.64	6304.36	3043.23
543	4912.56	6092.61	3173.96
544	5010.69	6042.11	3401.71
545	5199.9	6102.3	3268.68
546	5224.8	6150.89	3180.18
547	5085.17	6207.27	3260.8
548	4835.52	6172.54	3201.22
549	4704.07	6084	3198.1
550	4836.48	6192.06	3233.29
551	5059.62	6017.48	3242.71
552	5136.44	5806.44	3242.71
553	5098.94	5732.06	3072.22
554	5155.24	5668.53	2864.1
555	5116.69	5841.18	2893.7
556	5000.93	6018.55	3125.2
557	5000.93	5926.88	3170.08
558	4936.76	5665.42	2966.87
559	4829.77	5594.01	2863.36
560	4722.06	5749.82	2927.93
561	4525.11	5892.94	2963.11
562	4655.94	5904.6	2984.93
563	4887.46	5711.19	3146.82
564	4931.91	5683.08	3323.32
565	4694.61	5701.81	3197.32
566	4335.09	5399.72	2972.13
567	4414.46	5319.94	2915.26
568	4505.65	5421.02	2921.22
569	4401.64	5430.17	2876.66
570	4368.75	5435.25	2880.36
571	4625.88	5479.06	2906.33
572	4577.22	5443.39	2844.93
573	4452.11	5217.82	2894.44
574	4587.49	4907.73	2872.22
575	4387.92	4908.69	2702.57
576	4165.14	5118.66	2643.38
577	4199.04	4858.57	2763.13
578	4250.14	4486.23	2831.71
579	4299.74	4526.97	2787.84
580	4382.44	4682.33	2814.12
581	4216.93	4685.17	2700.41
582	4016.94	4744.83	2730.6
583	3941.24	4828.81	2839.05
584	3900.65	4868.19	2735.65
585	3850.84	5056.68	2656.16
586	3849.99	5202.89	2592.57
587	3851.7	5077.3	2624.97
588	3700	4809.66	2693.25
589	3590.9	4745.78	2559.66
590	3604.14	4702.18	2404.38
591	3639.83	4567.9	2423.36
592	3688.26	4678.56	2492.42
593	3787.77	4807.75	2530.44
594	3930.86	4970.74	2528.36
595	3879.14	5085.17	2548.51
596	3816.68	4960.04	2487.6
597	3842.29	4947.42	2341.22
598	3866.27	5101.9	2248.72
599	4064.28	5299.84	2272.99
600	4202.62	5603.3	2325.9
601	4223.21	5715.36	2449.23
602	4370.58	5804.34	2612.27
603	4433.72	6047.48	2584.14
604	4292.51	6137.91	2572.24
605	4466.85	5998.24	2546.42
606	4639.96	5832.75	2392.9
607	4481.61	5714.32	2470.43
608	4307.89	5793.83	2666.12
609	4358.73	6021.76	2584.14
610	4620.25	6073.25	2631.34
611	4698.39	5941.75	2913.02
612	4400.72	5641.56	3012.87
613	4145.58	5373.4	2965.37
614	4118.1	5184	2862.62
615	4290.7	5147.32	2716.21
616	4303.36	5195.92	2593.97
617	4216.93	5193.94	2742.87
618	4306.07	5197.91	2886.28
619	4388.83	5244.76	2804.62
620	4267.24	5269.76	2698.98
621	4118.1	5208.86	2629.21
622	4090.71	5016.55	2544.33
623	4211.56	4899.03	2525.58
624	4245.65	4926.1	2644.8
625	4215.14	4855.69	2701.85
626	4134.93	4839.36	2593.27
627	3962.05	4924.17	2513.12
628	3827.77	4802.01	2524.2
629	3786.92	4759.1	2543.64
630	3689.93	4940.64	2456.74
631	3729.42	4933.85	2302.68
632	3926.53	4695.56	2361.96
633	3859.41	4527.9	2424.71
634	3806.46	4556.72	2353.92
635	3765.73	4708.8	2345.9
636	3802.21	4814.45	2426.75
637	3832.04	4925.14	2462.21
638	3756.42	4844.16	2398.3
639	3800.51	4747.69	2396.27
640	3729.42	4941.61	2404.38
641	3728.58	4833.61	2296.06
642	3779.28	4553.92	2240.23
643	3744.6	4453.95	2106.49
644	3555.45	4536.25	2113.46
645	3242.71	4710.69	2295.4
646	3187.19	4814.45	2206.41
647	3289.22	4620.25	2186.37
648	3327.3	4316.04	2315.27
649	3446.9	4302.46	2246.11
650	3636.51	4355.09	2249.38
651	3533.28	4431.89	2258.54
652	3342.43	4486.23	2263.13
653	3430.73	4526.04	2310.63
654	3553.8	4617.44	2261.82
655	3611.6	4627.75	2374.04
656	3613.25	4579.09	2426.75
657	3411.37	4502.87	2304.66
658	3322.53	4538.11	2216.14
659	3355.21	4693.67	2149.12
660	3390.45	4719.22	2114.1
661	3540.66	4593.1	2140.18
662	3668.18	4693.67	2160.01
663	3712.59	4873.97	2169.63
664	3554.63	4893.24	2128.71
665	3797.11	5032.19	2102.06
666	4066.92	5052.76	2122.99
667	4111.91	4916.43	2081.25
668	3786.07	4984.36	2065.55
669	3713.43	4927.07	2080.62
670	3651.49	4697.45	2129.98
671	3696.64	4638.08	2271.02
672	3957.71	4707.85	2288.8
673	3860.27	4668.19	2245.45
674	3639	4677.62	2272.33
675	3603.31	4711.64	2276.28
676	3681.56	4533.47	2165.14
677	3797.96	4452.11	2114.73
678	3766.57	4533.47	2214.19
679	3721.84	4385.18	2291.44
680	3711.75	4191	2196.05
681	3723.52	4449.35	2219.38
682	3769.96	4635.26	2413.86
683	3674.03	4648.42	2339.22
684	3562.85	4759.1	2168.99
685	3525.9	4722.06	2237.62
686	3541.48	4662.54	2269.04
687	3646.49	4676.67	2103.96
688	3769.96	4645.6	2095.75
689	3955.11	4712.59	2179.92
690	4095.12	4871.08	2183.15
691	4043.21	5012.64	2138.27
692	3955.98	5140.4	2147.2
693	4072.2	5243.76	2172.85
694	4280.77	5331.01	2155.52
695	4449.35	5436.27	2129.35
696	4882.64	5723.71	2063.04
697	5151.28	5960.9	2092.59
698	5143.36	6045.33	2212.89
699	5356.22	6194.23	2244.15
700	5454.59	6314.22	2158.72
701	5522.03	6393.38	2060.53
702	5896.12	6137.91	2131.89
703	6266.09	6153.05	2252.65
704	6270.46	6604.64	2323.24
705	6501.92	6919.94	2357.94
706	6670.95	6997.03	2370.68
707	6729.66	6934.87	2456.74
708	6878.7	7312.02	2656.87
709	6995.88	7419.74	2699.7
710	7279.03	7193.38	2681.81
711	7495.98	7406.68	2622.85
712	7922.23	7517.49	2734.21
713	8255.92	7451.86	3014.39
714	8197.12	7479.27	3095.96
715	8134.8	7328.54	3035.63
716	8165.93	7076.87	2930.17
717	7981.27	7021.28	2945.87
718	7632.73	6953.26	3019.69
719	7304.94	6859.27	3047.04
720	7049.05	6903.89	2949.61
721	6666.44	6692.37	2945.87
722	6156.3	6229.02	3143.73
723	5879.19	5789.64	3280.52
724	5870.73	5388.57	3124.42
725	5723.71	4988.26	2925.69
726	5571.34	4929.98	2898.89
727	5265.75	5481.1	2846.41
728	4534.4	5916.26	2746.48
729	4668.19	5977.96	2708.31
730	4984.36	5845.39	2634.88
731	5037.08	5598.14	2574.34
732	4826.9	5627.07	2538.07
733	4736.29	5598.14	2506.21
734	4790.55	5652.97	2432.19
735	4513.99	5734.15	2326.57
736	4110.14	5512.81	2363.3
737	4005.58	5198.91	2464.95
738	4096	4968.79	2512.43
739	4015.19	4857.61	2506.21
740	4003.83	4795.32	2421.32
741	3981.17	4972.68	2437.64
742	3815.83	4989.23	2545.03
743	3790.31	4642.78	2445.13
744	3750.51	4465	2359.28
745	3639.83	4500.1	2316.6
746	3506.27	4530.68	2201.23
747	3538.2	4636.2	2233.7
748	3689.93	4723.01	2291.44
749	3741.22	4653.12	2310.63
750	3691.61	4575.36	2279.57
751	3614.91	4560.44	2260.51
752	3547.23	4495.47	2280.23
753	3519.35	4427.3	2259.2
754	3412.17	4338.72	2270.36
755	3331.28	4307.89	2345.9
756	3417.01	4369.67	2327.23
757	3485.88	4534.4	2192.18
758	3521.81	4576.29	2215.49
759	3532.46	4389.75	2314.61
760	3471.24	4114.56	2268.39
761	3391.26	3989.88	2092.59
762	3254.51	4228.59	1944.51
763	3270.26	4422.71	1911.8
764	3364	4310.6	1978.1
765	3233.29	4059.01	2124.89
766	3264.74	3927.4	2245.45
767	3385.63	4262.74	2233.7
768	3252.93	4106.6	2179.92
769	3301.89	4001.22	2187.66
770	3384.03	3976.82	2177.99
771	3323.32	3984.66	2031.21
772	3256.08	4006.45	1835.97
773	3140.64	3972.48	1692.9
774	3065.34	3747.97	1707.11
775	3038.67	3691.61	1867.43
776	3048.56	3817.54	1926.91
777	3051.61	3752.2	1807.13
778	3024.24	3666.51	1879.97
779	2942.88	3683.23	1820.05
780	2817.78	3744.6	1751.86
781	2774.02	3781.83	1746.66
782	2836.11	3885.16	1808.3
783	2833.91	3961.18	1890.75
784	2879.62	3893.76	1820.64
785	2973.63	3731.1	1720.82
786	2953.36	3613.25	1738.03
787	2963.86	3573.57	1896.75
788	3031.83	3566.97	2056.15
789	3052.37	3524.26	2091.33
790	3057.71	3610.77	2044.91
791	3109.02	3797.96	1965.85
792	2968.37	3908.41	1864.45
793	2921.96	3822.65	1850.19
794	2997.75	3797.96	1791.33
795	3094.43	3982.92	1750.7
796	3191.08	4006.45	1898.56
797	3108.25	3944.71	2005.19
798	2983.42	3904.96	1924.49
799	2995.49	3880	1878.77
800	3074.51	3809.87	1956.08
801	3058.47	3731.95	1970.75
802	2829.51	3820.09	1871.01
803	2852.3	3784.37	1783.17
804	3110.56	3769.11	1725.4
805	3080.63	3826.92	1681
806	2927.93	3662.34	1710.54
807	2951.86	3504.64	1752.43
808	2895.18	3499.74	1771.54
809	2847.88	3503.82	1830.07
810	2834.64	3508.72	1972.59
811	2783.47	3562.03	1921.46
812	2841.99	3641.5	1772.7
813	2927.18	3725.21	1794.84
814	2899.64	3802.21	1744.93
815	2809.73	3979.43	1723.68
816	2817.05	4182.08	1792.5
817	2889.99	4185.64	1757.63
818	2872.96	3942.11	1735.73
819	2805.35	3751.35	1777.93
820	2975.89	3634.84	1762.26
821	3149.14	3438	1792.5
822	2912.28	3296.34	1892.55
823	2620.73	3238	1908.18
824	2533.21	3198.1	1797.18
825	2601	3112.87	1662.39
826	2546.42	3141.41	1637.74
827	2337.22	3269.47	1652.84
828	2338.56	3278.94	1551.27
829	2480.73	3154.57	1448.72
830	2673.96	3062.29	1491.56
831	2681.1	3076.81	1546.39
832	2469.06	3066.1	1503.3
833	2361.29	3083.7	1532.32
834	2407.09	3147.6	1563.25
835	2419.96	3248.21	1575.82
836	2331.89	3055.42	1612.16
837	2460.84	3051.61	1536.64
838	2568.74	3288.43	1557.25
839	2440.36	3220.76	1616.04
840	2358.61	3217.63	1549.64
841	2353.92	3273.42	1566.52
842	2409.79	3213.72	1646.68
843	2486.23	3129.82	1677.61
844	2600.3	3048.56	1613.82
845	2666.12	2906.33	1463.99
846	2552.69	2913.77	1381.79
847	2433.55	3066.1	1418.95
848	2451.27	3184.07	1475.09
849	2458.11	3211.37	1528
850	2397.62	3025	1583.49
851	2424.03	2865.57	1586.24
852	2427.43	2938.39	1551.27
853	2321.91	3028.79	1470.85
854	2376.06	3111.33	1401.86
855	2278.25	3158.44	1437.72
856	2350.58	3159.99	1534.48
857	2434.23	3183.29	1590.08
858	2497.24	3186.41	1543.68
859	2454.01	3293.97	1464.51
860	2327.23	3410.56	1434.06
861	2374.04	3362.4	1402.37
862	2415.21	3270.26	1377.18
863	2416.57	3560.39	1483.05
864	2373.37	3812.42	1603.31
865	2297.38	3664.84	1606.63
866	2235.66	3728.58	1601.66
867	2298.71	3645.66	1549.64
868	2482.1	3336.06	1552.9
869	2447.86	3361.6	1636.62
870	2411.15	3594.21	1579.65
871	2352.58	3671.52	1452.4
872	2389.52	3656.5	1449.25
873	2618.62	3531.64	1509.72
874	2659.71	3533.28	1383.84
875	2678.95	3686.58	1307.45
876	2683.24	3541.48	1528.54
877	2661.85	3278.15	1654.53
878	2693.25	3303.47	1580.75
879	2714.05	3536.56	1614.38
880	2658.29	3659	1678.74
881	2617.91	3760.65	1500.09
882	2610.86	3840.58	1468.21
883	2639.83	3829.48	1539.34
884	2691.11	3873.13	1551.82
885	2605.22	4085.41	1478.8
886	2477.29	4315.13	1512.41
887	2730.6	4533.47	1618.26
888	2974.39	4661.59	1536.1
889	2916.74	4790.55	1541.51
890	2861.14	5175.07	1617.7
891	2793.67	5517.93	1519.92
892	2747.21	5809.59	1492.09
893	2873.7	6217.05	1501.16
894	3117.49	6629.33	1487.3
895	3419.43	6792.03	1561.61
896	3512.81	7365.19	1586.79
897	3569.44	8210.86	1569.25
898	3857.69	8735.16	1559.98
899	4088.94	10019.3	1578.01
900	4285.28	11379.7	1677.61
901	4580.96	12133.4	1736.3
902	5047.86	12861.1	1784.92
903	5549.74	14506.1	1897.95
904	5853.83	16274.7	2021.28
905	5949.2	16941.3	2183.79
906	6252.99	17599.2	2345.9
907	6730.79	18990.7	2333.22
908	7343.9	21069	2442.4
909	8203.36	23001.4	2625.68
910	8749.34	24558.1	2678.95
911	8916.57	25595.6	2903.35
912	9263.73	25772.4	3241.14
913	10019.3	26425.3	3417.81
914	10971.5	27953.5	3430.73
915	11887	29304.7	3502.19
916	12812.7	30903.2	3730.26
917	13470.4	32983.6	3859.41
918	13765	34799	3916.17
919	14606	35773.2	4239.36
920	15707.9	36964.7	4733.44
921	16239.5	37987.4	5025.34
922	16607.2	39133	5070.42
923	16997	40625.9	5168.12
924	17570	43026.2	5300.84
925	18336.9	44004.5	5488.26
926	18935.7	43467.9	5682.04
927	19598.1	44042.1	5955.58
928	19937.4	44897.2	6160.63
929	20805.6	45669.2	6315.32
930	21299.9	46829	6552.07
931	21061	47894.6	6516.39
932	21635.4	47089	6666.44
933	22363.7	46864.8	6883.28
934	23101.9	46927.5	6880.99
935	23920.4	46210.2	7420.93
936	23988.7	47160.9	7702.79
937	23988.7	47560.1	7397.19
938	24108.5	45683.9	7497.17
939	23828.7	44742.5	7677.39
940	23569.7	43401.8	7808.46
941	23635.4	40495.3	8080.15
942	23767	38746.5	7946.8
943	23629	37545.1	7479.27
944	23202.6	35294.7	7251.99
945	22593.2	33096.4	7235.56
946	21897.9	31143.7	7448.29
947	21187.3	28105.9	7602.64
948	20360.3	24642.5	7495.98
949	19603.9	21987.8	7192.21
950	18920.5	19210	6817.06
951	17588.2	16708.7	6457.51
952	16218.5	14567.7	6015.34
953	15487.4	12462.3	5749.82
954	14612.6	10804.5	5591.95
955	13401.7	9442.48	5273.76
956	12033.3	8555.61	4822.11
957	10228.9	7865.85	4356.91
958	8945.25	7411.43	3923.94
959	8227.12	6823.9	3523.45
960	7228.52	6285.76	3301.1
961	6668.69	6022.83	3092.13
962	6060.35	5748.78	2735.65
963	5317.93	5446.44	2455.37
964	4940.64	5123.6	2403.7
965	4600.58	4985.33	2299.37
966	4131.39	4896.14	2120.44
967	3783.52	4790.55	2020.04
968	3816.68	4675.73	1919.04
969	3684.07	4697.45	1711.68
970	3447.71	4614.63	1661.27
971	3388.85	4453.03	1758.79
972	3393.67	4480.69	1706.54
973	3433.96	4403.47	1639.97
974	3488.33	4295.22	1678.74
975	3488.33	4356	1780.84
976	3323.32	4325.1	1628.26
977	3133.68	4158.92	1412.72
978	3059.23	4005.58	1449.77
979	3151.47	3910.99	1493.69
980	3227.02	3933.45	1388.98
981	3132.91	3943.84	1349.17
982	3064.58	4021.31	1367.98
983	2927.93	4107.48	1311.94
984	2870	4054.62	1257.07
985	2975.14	3933.45	1246.33
986	3132.91	3793.71	1220.18
987	3278.15	3747.13	1270.8
988	3124.42	3843.14	1309.94
989	3050.09	3877.42	1299.48
990	3142.18	3809.87	1302.96
991	2993.22	3696.64	1307.94
992	2883.32	3766.57	1230.8
993	2870.74	3850.84	1140.58
994	2881.84	3713.43	1162.57
995	2869.26	3795.41	1200.03
996	3081.4	3757.27	1238.55
997	3286.06	3409.75	1291.53
998	3236.43	3374.41	1201.94
999	3103.64	3397.68	1176.73
1000	2893.7	3297.14	1055.13
1001	2791.48	3311.41	901.242
1002	2822.91	3356	863.144
1003	2810.46	3402.51	851.03
1004	2783.47	3248.21	873.304
1005	2797.32	2987.94	912.873
1006	2755.89	2959.36	883.934
1007	2663.98	3049.32	838.602
1008	2641.96	3058.47	874.936
1009	2651.18	3115.18	877.385
1010	2611.56	3187.97	939.317
1011	2471.12	3156.89	1027.98
		3131.37	1045.3
		3145.28	943.549
		3119.03	900.414
		3025.76	962.283
		2934.65	1041.73
		2972.13	1071.77
		3076.81	1035.51
		3105.18	990.296
		3112.1	1006.42
		3130.6	1062.31
			1090.37
			1068.61
			1073.13
			1095.84
			1129.42
			1191.92
			1211.52
			1101.78
			1074.48
			1134.06
			1060.51
			1040.84
			1035.06
			803.82

## Sheet: Fig2
2B	pRIOK2/RIOK2	-	PMA	PMA+PD		pRIOK2/RIOK2	-	EGF	EGF+PD
	R1	0.239775	1	0.674338		R1	0.420236	1	0.453083
	R2	0.428093	1	0.322594		R2	0.776124	1	0.438218
	R3	0.111369	1	0.433916		R3	0.30523	1	0.0114486
2E		WT		T481A		S483A
	pRIOK2/RIOK2	-	+PMA	-	+PMA	-	+PMA
	R1	0.145093	1	0.19589	0.882478	0.0515449	0.429468
	R2	0.168741	1	0.0789931	0.975402	0.0485572	0.472141
	R3	0.0583104	1	0.101908	1.17845	0.0714214	0.357806
2G	pRIOK2/RIOK2	-	serum	EGF	PMA
	R1	1	2.54211	3.26625	8.39549
	R2	1	2.18078	1.90093	1.81426
	R3	1	2.10724	2.79711	5.01035

## Sheet: Fig3
3B	pRIOK2/RIOK2	Ctl	PMA	PMA+PD	PMA+LJH
	R1	0.430795	1	0.642875	0.463337
	R2	0.573606	1	0.723847	0.749198
	R3	0.315453	1	0.70381	0.764084
3D		Ctl		HA-RSK1		HA-RSK2		HA-RSK3		HA-RSK4
	pRIOK2/RIOK2	-	+	-	+	-	+	-	+	-	+
	R1	1	3.04089	2.2685	6.40727	1.72504	4.0077	1.48457	4.37158	1.67064	2.65331
	R2	1	2.93954	3.73398	6.1357	2.57883	4.84282	1.93488	2.88946	1.70599	1.7322
	R3	1	3.43675	2.03862	5.66587	1.95306	3.78659	1.41687	4.33425	2.07435	4.32838
3F		ShNT		ShRSK1/2
	pRIOK2/RIOK2	-	PMA	-	PMA
	R1	1	2.32876	1.07778	1.31592
	R2	1	3.06098	0.656404	2.32643
	R3	1	3.91178	0.819409	2.09004
3G
		Blank	0	0
	RSK	Blank	104.92	1.53935e-05
		GST	0	0
	RSK	GST	113.42	1.66406e-05
		WT	93974.8	0.0137877
	RSK	WT	6.81587e+06	1
		SA	67967.7	0.00997199
	RSK	SA	588148	0.086291
3H
			17867.8	1
	RSK		3.39308e+06	189.899
	RSK	BI	11399.5	0.637992
	RSK	LJH	7941.37	0.444453

## Sheet: Fig4
4A		Ctl								RIOK2 S483A 1								RIOK2 S483A 2								RIOK2 S483A 3
	0	0.0398778	0.0659778	0.0556111	0.0574778	0.0576778	0.0621778	0.0600444	0.0692444	0.0277778	0.0571444	0.0536444	0.0521111	0.0595778	0.0518444	0.0567111	0.0557444	0.0236111	0.0391111	0.0408444	0.0374778	0.0431444	0.0404111	0.0406444	0.0488444	0.0244111	0.0423111	0.0396778	0.0465778	0.0426111	0.0373111	0.0348111	0.0427778
	24	0.239789	0.258956	0.269789	0.267056	0.244189	0.247856	0.235922	0.247689	0.126522	0.202222	0.188722	0.199989	0.204122	0.215622	0.216656	0.216622	0.106489	0.131256	0.139456	0.149589	0.130622	0.130856	0.143056	0.145956	0.0777222	0.107789	0.101489	0.115889	0.117022	0.126189	0.109889	0.127489
	48	0.790822	0.969456	0.873756	0.823722	0.899689	0.899489	0.865989	0.810756	0.433189	0.550756	0.653889	0.708089	0.561889	0.586722	0.635089	0.611522	0.284722	0.366756	0.440856	0.362289	0.359522	0.380522	0.387956	0.402855	0.201789	0.284422	0.291756	0.351756	0.330789	0.375089	0.351756	0.408755
	72	1.17831	1.70394	1.57671	1.62994	1.56818	1.70091	1.65604	1.67808	0.866411	1.18724	1.31974	1.28471	1.25258	1.28124	1.36071	1.36084	0.632311	0.810978	0.864211	0.815511	0.762011	0.834244	0.815144	0.790245	0.540478	0.583078	0.608478	0.660544	0.744478	0.782844	0.838811	0.933611
4B		CTL			RIOK2 S483A 1			RIOK2 S483A 2			RIOK2 S483A 3
	20'	43.4868	57.6911	46.9224	44.9202	49.4939	34.8404	25.4969	30.765	50.879	25.8159	33.0837	48.8578
	30'	63.0757	76.8077	74.589	61.1108	61.3558	52.5692	37.1807	42.3035	67.0135	39.9462	48.1402	73.165
	40'	100	100	100	86.8208	85.1784	85.7757	48.4447	54.0447	93.8874	55.6604	59.5164	86.5365
4D		CTL								S483A 1			S483A 2			S483A 3			S483D
	18S-E	0.065309	0.00870815	-0.0666434	-0.0710786	0.0761906	0.0532889	-0.0292308	-0.0219908	0.164083	0.360722	0.217118	0.187962	0.352583	0.185677	0.186342	0.344393	0.243745	-0.0131615	-0.0567414	-0.0303621
	21S	-0.01537	0.0143374	0.00840632	0.00701597	-0.00190404	0.0205383	-0.0252307	0.0067597	-0.0294259	0.0682093	-0.0119889	-0.00995982	0.066463	-0.0858588	-0.00624038	0.0648554	-0.0160099	-0.00377283	-0.00234093	0.0268209
	30S	-0.0462917	0.0366507	0.0170148	0.037683	-0.032571	-0.0299955	0.0214267	0.0106361	0.00812125	0.011816	-0.0286597	0.00513965	0.0199055	-0.0701394	0.00644486	-0.0736096	-0.113849	0.110417	0.154251	0.0937393
	41S	0.0539107	-0.0290521	-0.0174849	0.0207255	-0.0156136	0.0825478	-0.0645473	-0.0159333	-0.0204858	0.0762091	-0.0244697	-0.0248846	0.044853	-0.101704	-0.0450444	-0.0501579	-0.135574	-0.0143815	-0.049063	-0.0882131
	45S	0.0405519	-0.00412566	-0.0290525	0.0217742	-0.0166622	0.0655817	-0.0428089	-0.0207056	-0.0283481	0.0998092	-0.0432905	-0.0180511	0.116024	-0.121774	-0.0343601	0.0568726	-0.157475	0.00637262	-0.0179832	-0.122965
4F		CTL						RIOK2 S483A
	Nucleolus	1.00751	0.915203	0.957947	1.05445	1.07505	0.989834	1.06292	1.00941	1.0801	1.06221	1.01638	1.18337	1.0903
	Nucleoplasm	0.923702	0.909997	1.00283	1.04367	1.00648	1.11333	1.04743	1.01838	1.01951	1.10472	1.13247	0.994729	1.03896
	Cytoplasm	1.00751	0.915203	0.957947	1.05445	1.07505	0.989834	1.17783	1.16424	1.08323	1.14802	1.41329	1.22598	1.21225

## Sheet: Fig5
5B		Control	RIOK2 S483A
		1.1232	1.20554
		0.985273	1.16124
		1.09914	1.31746
		1.0023	1.212
		1.03371	1.18127
		0.955804	1.15896
		0.991135	1.26984
		0.98778
		1.00547
5D		C/N	ctl	S483A
		R1	1	1.87945
		R2	1	2.30665
		R3	1	3.69334
5F		18S-E/RIOK2			NOB1/RIOK2
		RIOK2 WT	RIOK2 S483A		RIOK2 WT	RIOK2 S483A
		1	1.7787		1	1.44014
		1	1.85373

## Sheet: Fig6
6B		RIOK2WT					RIOK2 S483A			RIOK2 S483D
	0	148636	87786.3	249902	40019.6	88445.3	57163.5	-63261.6	41032.7	-20846.1	236779	15976.7
	45	6230819	6921475	5824774	6411036	4948922	2366488	2997543	1622257	5344090	4436596	2762921
	90	7497557	7362283	6427187	7581313	7521009	2443534	3569392	2928541	7585119	6719442	4742085
6D		Ctl							RIOK2 S483A
	0	0.999955	0.995654	0.9563	1.0192	1.02889			0.983008	0.940809	1.05089	0.991492	1.01591	1.01789
	30	1.27237	1.21161	1.26794	1.19335	1.21054			1.05285	1.067	1.08649	1.13377	1.11631	1.10868
	60	1.43882	1.33569	1.38755	1.45566	1.41236	1.40867	1.36611	1.14736	1.22527	1.13134	1.17919	1.19153
	90	1.47844	1.48794	1.56279	1.43753	1.47054	1.4464	1.42878	1.53272	1.3081	1.33908	1.26865	1.33532	1.35872

## Sheet: S1 fig
S1C	HEK293					eHAP1					HeLa
	Starve	Starve + PMA	Starve + PMA +PD			Starve	Starve + PMA	Starve + PMA +PD			Starve	Starve + PMA	Starve + PMA +PD
	0	-0.0297419	-0.0517426			3.9443e-31	-0.0620637	0.0176605			0	-0.0111223	0.00516327
	0	0.0276407	0.0625762			0	-0.00552807	0.0182427			0	-0.0492746	-0.0402022
	0	0.015597	0.000363744			0	-0.00240359	0.00341535			0	0.00620269	0.00369405

## Sheet: S3 fig
S3A		CTL			RIOK2 S483A 1			RIOK2 S483A 2			RIOK2 S483A 3
	0	0.920962	1.08935	0.989691	1.02014	1.00237	0.977488	0.996553	0.973049	1.0304	0.860631	1.12614	1.01323
	24h	4.12715	3.5567	3.32302	2.45261	1.88389	2.17891	2.29865	1.82388	2.29395	2.22989	2.15768	2.31638
	48h	20.055	17.2337	17.8316	14.5237	14.8756	14.2678	9.64588	9.25572	9.44375	7.55341	8.25229	7.56867
	72h	71.7526	68.3024	83.7801	50.6872	50.2287	56.6161	39.5472	35.1379	38.4002	27.0061	26.3866	24.5158
S3B		DMSO							PD							LJH							BI 4000X
	0	0.0281444	0.0209111	0.0267778	0.0233778	0.0237444	0.0174111	0.0262444	0.0242111	0.0281444	0.0224444	0.0266778	0.0143444	0.0203444	0.0276111	0.0194111	0.0242778	0.0247778	0.0221111	0.0236111	0.0226111	0.0163444	0.0189444	0.0136111	0.0193444	0.0192444	0.0192111	0.0205444	0.0230778
	24	0.0779889	0.0785889	0.106689	0.0964889	0.0970556	0.103956	0.102756	0.0555889	0.0846222	0.0716222	0.0822556	0.0713222	0.0717222	0.0679889	0.0549889	0.0877222	0.0843556	0.0822889	0.0820222	0.114856	0.0784222	0.0438889	0.0580222	0.0560556	0.0659889	0.0513222	0.0570889	0.0900889
	48	0.3342	0.451367	0.435767	0.3978	0.4108	0.370933	0.521733	0.1679	0.173833	0.163433	0.187733	0.2043	0.223367	0.197733	0.192733	0.3175	0.275	0.2616	0.262533	0.279567	0.313867	0.0363333	0.0712333	0.0881333	0.095	0.102233	0.0863333	0.0950667
	72	0.601433	0.8913	0.877833	0.783833	0.721933	0.733867	0.6419	0.228133	0.285733	0.310133	0.353633	0.291533	0.328133	0.253367	0.537533	0.623467	0.682167	0.574333	0.6825	0.664667	0.617733	0.0373333	0.107433	0.154467	0.117833	0.144633	0.124533	0.117867
S3C		Ctl	RIOK2 S483A 1	RIOK2 S483A 2	RIOK2 S483A 3
		3.55	3.9	1.88	3.21
		1.98	2.29	2.77	2.07
		1.39	1.42	1.18	1.45
		2.69
		2.9
		1.74
		2.71
		1.92
		1.27
S3F			SiRIOK2 normalized to Ctl
		18S-E	0.241964
		21S	0.274305
		26S	0.0542049
		30S	-0.00998774
		41S	-0.0542311
		45S	-0.0696537
S3H		CTL								S483A 1			S483A 2			S483A 3			S483D
	18S/28S	0.0200478	-0.010877	-0.00917075	0.0613169	-0.00618468	-0.0603815	-0.0417078	-0.0746246	-0.00257403	-0.0865185	-0.0729223	0.00231425	-0.0868931	-0.050436	0.00167148	-0.0816997	-0.0550785	-0.00656397	-0.0380419	-0.0232046

## Sheet: S4 fig
S4B		CTL								RIOK2 S483A
	0	1.102	1.05827	0.864612	1.0188	0.975888	1.09161	0.906836	0.981992	1.00132	0.980406	1.03775	1.00331	0.977221
	30	1.23417	1.31307	1.26249	1.21452	1.23917	1.24411			1.0386	1.07366	1.07467	1.08279	1.07106	1.07945
	60	1.40301	1.35799	1.38906	1.38361	1.33803	1.38033			1.12511	1.12814	1.13464	1.11832	1.12762	1.1399
	90	1.31134	1.3112	1.24734	1.35773	1.30352	1.27072			1.18509	1.19407	1.22694	1.34772	1.28551	1.21403	1.1949	1.22966
